# Supplementary material for: Integrated Metabolomic and Gut Microbiome Profiles Reveal Postmortem Biomarkers of Fatal Anaphylaxis
Source: Int J Mol Sci. 2025 Jun 29;26(13):6292. doi: 10.3390/ijms26136292 (PMC12249648; doi:10.3390/ijms26136292)
Supplement: Supplementary file 1 [file ijms-26-06292-s001.zip]

Archive with 1 entries (1 files):
- ijms-3643510-supplementary.pdf
